# Supplementary material for: A Community Engagement Approach to Snakebite Prevention in Rural Uganda: Exploring Knowledge, Attitudes, and Practices
Source: Toxins (Basel). 2026 Feb 2;18(2):78. doi: 10.3390/toxins18020078 (PMC12944939; doi:10.3390/toxins18020078)
Supplement: Supplementary file 1 [file toxins-18-00078-s001.zip]

Archive with 1 entries (1 files):
- toxins-4083118-supplementary.pdf
